# Supplementary material for: Immunomodulatory Effect of Artemisia annua L. Water Extract on Meat-Type Sheep via Activating TLR4/NF-κB Signaling Pathways
Source: Animals (Basel). 2025 Dec 24;16(1):59. doi: 10.3390/ani16010059 (PMC12784896; doi:10.3390/ani16010059)
Supplement: Supplementary file 1 [file animals-16-00059-s001.zip]

Archive with 1 entries (1 files):
- animals-4031675-supplementary.pdf
